# Supplementary material for: Azole-Driven Cross-Resistance and Transporter Gene Expression in Malassezia Yeasts
Source: Microorganisms. 2026 Jun 12;14(6):1315. doi: 10.3390/microorganisms14061315 (PMC13303717; doi:10.3390/microorganisms14061315)
Supplement: Supplementary file 1 [file microorganisms-14-01315-s001.zip]

Archive with 3 entries (3 files):
- Supplementary Material_Revised.pdf
- Supplementary Table S1_AFST_Datasheet_Full.xlsx
- Supplementary Table S2_Pvalues.xlsx
