# Supplementary material for: Azole-Driven Cross-Resistance and Transporter Gene Expression in Malassezia Yeasts
Source: Microorganisms. 2026 Jun 12;14(6):1315. doi: 10.3390/microorganisms14061315 (PMC13303717; doi:10.3390/microorganisms14061315)
Supplement: Supplementary file 1 [file microorganisms-14-01315-s001.zip › Supplementary Table S1_AFST_Datasheet_Full.xlsx]

## Sheet: AntifungalDilutions
			1	2	3	4	5	6	7	8	9	10	11	12
	AMB	A	0.25	0.5	1	2	4	8	16	32	-	-	+	+
	TRB	B	0.015	0.03125	0.0625	0.125	0.25	0.5	1	2	4	8	16	32
	CTZ	C	0.125	0.25	0.5	1	2	4	8	16	32	64	128	256
	MCZ	D	0.125	0.25	0.5	1	2	4	8	16	32	64	128	256
	FLZ	E	0.125	0.25	0.5	1	2	4	8	16	32	64	128	256
	VRZ	F	0.008	0.015	0.03	0.06	0.125	0.25	0.5	1	2	4	8	16
	KTZ	G	0.03125	0.0625	0.125	0.25	0.5	1	2	4	8	16	32	64
	ITZ	H	0.008	0.015	0.03	0.06	0.125	0.25	0.5	1	2	4	8	16

## Sheet: NoTreatment_CBS7982
CBS 7982		AMB	TRB	CTZ	MCZ	FLZ	VRZ	KTZ	ITZ
	Week 0	0.125	0.125	1	0.25	2	0.03	0.0625	0.03
		0.125	0.125	1	0.5	2	0.06	0.125	0.03
		4	0.5	4	1	2	0.03	0.125	0.03
	Median	0.125	0.125	1	0.5	2	0.03	0.125	0.03
	Week 1	0.5	0.125	0.5	0.125	0.5	0.008	0.015	0.015
	Week 2	1	0.125	1	0.25	2	0.03	0.015	0.015
	Week 3	0.5	0.25	2	2	2	0.03	0.0625	0.06
		2	0.25	2	0.5	2	0.015	0.015	0.03
	Median	1.25	0.25	2	1.25	2	0.0225	0.03875	0.045
	Week 4	0.5	0.5	4	4	2	0.03	0.03125	0.06
	Week 5	0.5	0.25	2	1	2	0.015	0.03125	0.03
	Week 6	1	0.25	2	1	2	0.015	0.03125	0.03
Fold change	Week 1	0.352113	0.5	0.25	0.215517	0.25	0.2	0.75	0.5
Over Week 0	Week 2	0.704225	0.5	0.5	0.431034	1	0.75	0.75	0.5
	Week 3	0.352113	1	1	3.44828	1	0.75	3.125	2
		1.40845	1	1	0.862069	1	0.375	0.75	1
	Week 4	0.352113	2	2	6.89655	1	0.75	1.5625	2
	Week 5	0.352113	1	1	1.72414	1	0.375	1.5625	1
	Week 6	0.704225	1	1	1.72414	1	0.375	1.5625	1

## Sheet: Week1-6_CBS7982
		AMB	TRB	CTZ	MCZ	FLZ	VRZ	KTZ	ITZ
		0.125	0.125	1	0.5	2	0.03	0.125	0.03
		AMB	TRB	CTZ	MCZ	FLZ	VRZ	KTZ	ITZ			AMB	TRB	CTZ	MCZ	FLZ	VRZ	KTZ	ITZ			AMB	TRB	CTZ	MCZ	FLZ	VRZ	KTZ	ITZ
CTZ	R1	0.5	0.5	1	0.5	4	0.06	0.03125	0.03	KTZ	R1	0.5	0.5	8	4	2	0.03	0.125	0.06	FLZ	R1	0.5	0.25	1	0.25	4	0.5	0.015	0.015
Week 1	R2	0.25	0.5	4	4	4	0.06	0.03125	0.5	Week 1	R2	0.25	0.5	8	4	4	0.06	0.125	0.06	Week 1	R2	1	0.5	4	2	4	0.06	0.03125	0.5
	R3	0.25	0.5	4	1	4	0.06	0.03125	0.25		R3	0.25	1	8	8	4	0.06	0.25	0.06		R3	1	0.5	4	4	4	0.06	0.0625	0.5
												0.25	0.5	8	4	4	0.06	0.125	0.06
		AMB	TRB	CTZ	MCZ	FLZ	VRZ	KTZ	ITZ			AMB	TRB	CTZ	MCZ	FLZ	VRZ	KTZ	ITZ			AMB	TRB	CTZ	MCZ	FLZ	VRZ	KTZ	ITZ
CTZ	R1	0.5	0.5	2	2	2	0.125	0.0625	0.25	KTZ	R1	0.25	0.5	8	8	4	0.06	0.125	0.125	FLZ	R1	0.5	0.5	2	2	4	0.06	0.03125	0.125
Week 2	R2	0.5	4	8	8	32	0.5	0.125	0.03	Week 2	R2	0.25	0.5	8	4	4	0.06	0.5	0.125	Week 2	R2	1	0.25	2	0.5	4	0.06	0.015	0.015
	R3	1	1	128	8	16	0.25	0.125	1		R3	0.25	0.5	8	4	4	0.03	0.5	0.125		R3	1	1	8	4	8	0.125	0.0625	1
	R4	0.25	0.0625	2	1	8	0.125	0.015	0.06		R4										R4	0.25	0.125	2	1	8	0.125	0.015	0.125
		AMB	TRB	CTZ	MCZ	FLZ	VRZ	KTZ	ITZ			AMB	TRB	CTZ	MCZ	FLZ	VRZ	KTZ	ITZ			AMB	TRB	CTZ	MCZ	FLZ	VRZ	KTZ	ITZ
CTZ	R1	0.125	0.25	4	4	4	0.125	0.125	0.25	KTZ	R1	0.5	8	32	32	4	0.125	0.5	0.25	FLZ	R1	0.25	0.5	8	4	8	0.06	0.0625	0.25
Week 3	R2	0.25	8	16	8	16	0.25	0.125	0.5	Week 3	R2	0.5	2	16	32	4	0.06	0.25	0.125	Week 3	R2	0.25	0.25	2	2	8	0.06	0.015	0.125
	R3	1	1	16	16	8	0.125	0.125	1		R3	0.5	4	16	16	2	0.06	0.25	0.25		R3	0.5	2	16	8	4	0.06	0.125	1
	R4	0.5	0.25	8	2	8	0.125	0.0625	0.06		R4										R4	1	0.5	8	2	4	0.06	0.0625	0.125
		AMB	TRB	CTZ	MCZ	FLZ	VRZ	KTZ	ITZ			AMB	TRB	CTZ	MCZ	FLZ	VRZ	KTZ	ITZ			AMB	TRB	CTZ	MCZ	FLZ	VRZ	KTZ	ITZ
CTZ	R1	0.125	0.25	4	4	8	0.125	0.0625	0.25	KTZ	R1	2	16	64	64	8	0.125	0.5	0.5	FLZ	R1	0.25	0.125	4	2	4	0.06	0.03125	0.25
Week 4	R2	0.125	2	16	16	32	0.25	0.125	0.5	Week 4	R2	2	4	64	64	4	0.125	0.5	0.5	Week 4	R2	0.25	0.5	4	2	8	0.06	0.03125	0.25
	R3	1	16	32	32	8	0.125	0.25	2		R3	1	8	32	32	4	0.06	0.5	0.5		R3	1	16	32	32	4	0.125	0.25	2
	R4	0.5	0.25	4	1	8	0.06	0.03125	0.06		R4										R4	0.5	0.5	4	2	4	0.06	0.03125	0.06
		AMB	TRB	CTZ	MCZ	FLZ	VRZ	KTZ	ITZ			AMB	TRB	CTZ	MCZ	FLZ	VRZ	KTZ	ITZ			AMB	TRB	CTZ	MCZ	FLZ	VRZ	KTZ	ITZ
CTZ	R1	0.5	4	16	16	8	0.125	0.25	1	KTZ	R1	2	16	128	64	4	0.25	1	0.5	FLZ	R1	2	4	8	8	4	0.06	0.125	0.5
Week 5	R2	0.125	16	16	8	32	0.25	0.0625	0.25	Week 5	R2	2	16	128	64	4	0.125	1	0.25	Week 5	R2	0.125	0.125	0.5	1	1	0.015	0.015	0.06
	R3	0.125	0.5	2	2	4	0.06	0.03125	0.125		R3	4	16	32	32	4	0.125	0.5	0.5		R3	0.125	0.5	1	2	4	0.06	0.015	0.125
		AMB	TRB	CTZ	MCZ	FLZ	VRZ	KTZ	ITZ			AMB	TRB	CTZ	MCZ	FLZ	VRZ	KTZ	ITZ			AMB	TRB	CTZ	MCZ	FLZ	VRZ	KTZ	ITZ
CTZ	R1	0.5	0.5	8	4	8	0.06	0.25	0.06	KTZ	R1	4	16	256	128	8	0.125	1	0.5	FLZ	R1	0.25	4	2	4	2	0.0625	0.06	0.5
Week 6	R2	0.125	16	8	2	16	0.25	0.125	0.015	Week 6	R2	4	8	128	64	4	0.06	0.5	0.25	Week 6	R2	0.125	1	0.5	4	0.5	0.03125	0.015	0.06
	R3	0.125	0.0625	2	1	2	0.015	0.125	0.03		R3	2	8	128	64	4	0.06	0.5	0.5		R3	2	4	2	4	2	0.25	0.06	0.125
Fold change
Over Week 0		AMB	TRB	CTZ	MCZ	FLZ	VRZ	KTZ	ITZ			AMB	TRB	CTZ	MCZ	FLZ	VRZ	KTZ	ITZ			AMB	TRB	CTZ	MCZ	FLZ	VRZ	KTZ	ITZ
CTZ	R1	4	4	1	1	2	2	2.08333	1	KTZ	R1	4	4	8	8	1	1	1	2	FLZ	R1	4	2	1	0.5	2	16.6667	1	0.5
Week 1	R2	2	4	4	8	2	2	2.08333	16.6667	Week 1	R2	2	4	8	8	2	2	1	2	Week 1	R2	8	4	4	4	2	2	2.08333	16.6667
	R3	2	4	4	2	2	2	2.08333	8.33333		R3	2	8	8	16	2	2	2	2		R3	8	4	4	8	2	2	4.16667	16.6667
		AMB	TRB	CTZ	MCZ	FLZ	VRZ	KTZ	ITZ			AMB	TRB	CTZ	MCZ	FLZ	VRZ	KTZ	ITZ			AMB	TRB	CTZ	MCZ	FLZ	VRZ	KTZ	ITZ
CTZ	R1	4	4	2	4	1	4.16667	4.16667	8.33333	KTZ	R1	2	4	8	16	2	2	1	4.16667	FLZ	R1	4	4	2	4	2	2	2.08333	4.16667
Week 2	R2	4	32	8	16	16	16.6667	8.33333	1	Week 2	R2	2	4	8	8	2	2	4	4.16667	Week 2	R2	8	2	2	1	2	2	1	0.5
	R3	8	8	128	16	8	8.33333	8.33333	33.3333		R3	2	4	8	8	2	1	4	4.16667		R3	8	8	8	8	4	4.16667	4.16667	33.3333
	R4	2	0.5	2	2	4	4.16667	1	4		R4	0	0	0	0	0	0	0	0		R4	2	1	2	2	4	4.16667	1	8.33333
		AMB	TRB	CTZ	MCZ	FLZ	VRZ	KTZ	ITZ			AMB	TRB	CTZ	MCZ	FLZ	VRZ	KTZ	ITZ			AMB	TRB	CTZ	MCZ	FLZ	VRZ	KTZ	ITZ
CTZ	R1	1	2	4	8	2	4.16667	8.33333	8.33333	KTZ	R1	4	64	32	64	2	4.16667	4	8.33333	FLZ	R1	2	4	8	8	4	2	4.16667	8.33333
Week 3	R2	2	64	16	16	8	8.33333	8.33333	16.6667	Week 3	R2	4	16	16	64	2	2	2	4.16667	Week 3	R2	2	2	2	4	4	2	1	4.16667
	R3	8	8	16	32	4	4.16667	8.33333	33.3333		R3	4	32	16	32	1	2	2	8.33333		R3	4	16	16	16	2	2	8.33333	33.3333
	R4	4	2	8	4	4	4.16667	4.16667	4		R4	0	0	0	0	0	0	0	0		R4	8	4	8	4	2	2	4.16667	8.33333
		AMB	TRB	CTZ	MCZ	FLZ	VRZ	KTZ	ITZ			AMB	TRB	CTZ	MCZ	FLZ	VRZ	KTZ	ITZ			AMB	TRB	CTZ	MCZ	FLZ	VRZ	KTZ	ITZ
CTZ	R1	1	2	4	8	4	4.16667	4.16667	8.33333	KTZ	R1	16	128	8	128	4	4.16667	4	16.6667	FLZ	R1	2	1	4	4	2	2	2.08333	8.33333
Week 4	R2	1	16	16	32	16	8.33333	8.33333	16.6667	Week 4	R2	16	32	64	128	2	4.16667	4	16.6667	Week 4	R2	2	4	4	4	4	2	2.08333	8.33333
	R3	8	128	32	64	4	4.16667	16.6667	66.6667		R3	8	64	32	64	2	2	4	16.6667		R3	8	128	32	64	2	4.16667	16.6667	66.6667
	R4	4	2	4	2	4	2	2.08333	4		R4	0	0	0	0	0	0	0	0		R4	4	4	4	4	2	2	2.08333	4
		AMB	TRB	CTZ	MCZ	FLZ	VRZ	KTZ	ITZ			AMB	TRB	CTZ	MCZ	FLZ	VRZ	KTZ	ITZ			AMB	TRB	CTZ	MCZ	FLZ	VRZ	KTZ	ITZ
CTZ	R1	4	32	16	32	4	4.16667	16.6667	33.3333	KTZ	R1	16	128	128	128	2	8.33333	8	16.6667	FLZ	R1	16	32	8	16	2	2	8.33333	16.6667
Week 5	R2	1	128	16	16	16	8.33333	4.16667	8.33333	Week 5	R2	16	128	128	128	2	4.16667	8	8.33333	Week 5	R2	1	1	0.5	2	0.5	0.5	1	2
	R3	1	4	2	4	2	2	2.08333	4.16667		R3	32	128	32	64	2	4.16667	4	16.6667		R3	1	4	1	4	2	2	1	4.16667
		AMB	TRB	CTZ	MCZ	FLZ	VRZ	KTZ	ITZ			AMB	TRB	CTZ	MCZ	FLZ	VRZ	KTZ	ITZ			AMB	TRB	CTZ	MCZ	FLZ	VRZ	KTZ	ITZ
CTZ	R1	4	4	8	8	4	2	16.6667	2	KTZ	R1	32	128	256	256	4	4.16667	8	16.6667	FLZ	R1	2	32	2	8	1	2.08333	4	16.6667
Week 6	R2	1	128	8	4	8	8.33333	8.33333	0.5	Week 6	R2	32	64	128	128	2	2	4	8.33333	Week 6	R2	1	8	0.5	8	0.25	1.04167	1	2
	R3	1	0.5	2	2	1	0.5	8.33333	1		R3	16	64	128	128	2	2	4	16.6667		R3	16	32	2	8	1	8.33333	4	4.16667
Fold change
Over week 4		AMB	TRB	CTZ	MCZ	FLZ	VRZ	KTZ	ITZ			AMB	TRB	CTZ	MCZ	FLZ	VRZ	KTZ	ITZ			AMB	TRB	CTZ	MCZ	FLZ	VRZ	KTZ	ITZ
CTZ	R1	1.6	3.55556	1.6	1.6	1	0.999992	2.66667	2.66667	KTZ	R1	4	102.4	51.2	85.3333	2.66667	8.33333	8	2.66667	FLZ	R1	0.333333	8	2	4	1	1	4.00001	2
Week 5	R2	0.4	14.2222	1.6	0.8	4	1.99998	0.666667	0.666667	Week 5	R2	4	102.4	51.2	85.3333	2.66667	4.16667	8	1.33333	Week 5	R2	0.333333	0.25	0.125	0.5	0.25	0.25	0.480001	0.24
	R3	0.4	0.444444	0.2	0.2	0.5	0.479996	0.333333	0.333333		R3	8	102.4	12.8	42.6667	2.66667	4.16667	4	2.66667		R3	#REF!	1	0.25	1	1	1	0.480001	0.5
		AMB	TRB	CTZ	MCZ	FLZ	VRZ	KTZ	ITZ			AMB	TRB	CTZ	MCZ	FLZ	VRZ	KTZ	ITZ			AMB	TRB	CTZ	MCZ	FLZ	VRZ	KTZ	ITZ
CTZ	R1	1.6	0.444444	0.8	0.4	1	0.479996	2.66667	0.16	KTZ	R1	8	102.4	102.4	170.667	5.33333	4.16667	8	2.66667	FLZ	R1	0.333333	8	0.5	2	0.5	1.04167	1.92	2
Week 6	R2	0.4	14.2222	0.8	0.2	2	1.99998	1.33333	0.04	Week 6	R2	8	51.2	51.2	85.3333	2.66667	2	4	1.33333	Week 6	R2	5.33333	2	0.125	2	0.125	0.520833	0.480001	0.24
	R3	0.4	0.0555556	0.2	0.1	0.25	0.119999	1.33333	0.08		R3	4	51.2	51.2	85.3333	2.66667	2	4	2.66667		R3	#REF!	8	0.5	2	0.5	4.16667	1.92	0.5

## Sheet: NoTreatment_PDR10
		AMB	TRB	CTZ	MCZ	FLZ	VRZ	KTZ	ITZ
	R1	32	0.5	0.5	2	2	0.015	<0.03	0.125
	R2	16	0.5	0.5	2	2	0.03	<0.03	0.125
	R3	16	0.5	0.5	1	2	0.015	<0.03	0.125

## Sheet: Week1-6_PDR10
Weeok 0		Amphotericin B	Terbinafine	Clotrimazole	Ketoconazole	Fluconazole	Itraconazole
	R1	2	0.25	1	0.125	2	0.125
	R2	2	0.25	1	0.125	2	0.125
	R3	2	0.25	1	0.125	2	0.125
		AMB	TRB	CTZ	KTZ	FLZ	ITZ	VRZ				AMB	TRB	CTZ	KTZ	FLZ	ITZ	VRZ			AMB	TRB	CTZ	KTZ	FLZ	ITZ	VRZ
CTZ	R1	1	0.25	<	<	0.008	0.125	<		KTZ	R1	2	0.125	0.015	<	0.125	0.25	0.25	FLZ	R1	2	0.25	1	0.03	0.06	0.125	2
Week 1	R2	8	0.25	0.015	0.015	0.03	0.25	0.25		Week 1	R2	4	0.25	0.06	0.015	0.25	0.5	0.5	Week 1	R2	1	1	0.015	0.008	0.015	0.5	0.25
	R3	1	0.25	<	<	0.015	0.25	0.25			R3	2	0.06	0.015	<	0.125	0.25	0.25		R3	1	1	0.015	0.03	0.03	0.5	0.5
		AMB	TRB	CTZ	KTZ	FLZ	ITZ	VRZ				AMB	TRB	CTZ	KTZ	FLZ	ITZ	VRZ			AMB	TRB	CTZ	KTZ	FLZ	ITZ	VRZ
CTZ	R1	>	4	0.25	0.06	0.125	0.5	1		KTZ	R1	1	0.25	0.06	0.015	0.125	0.125	0.25	0.25	R1	8	4	0.25	0.06	0.125	1	1
Week 2	R2	>	4	0.125	0.06	0.125	1	0.5		Week 2	R2	1	0.125	0.06	0.015	0.25	0.25	0.25	0.25	R2	2	2	0.125	0.06	0.125	0.5	1
	R3	2	2	0.125	0.06	0.125	0.5	0.5			R3	No growth								R3	4	2	0.125	0.06	0.125	0.5	1
		AMB	TRB	CTZ	KTZ	FLZ	ITZ	VRZ				AMB	TRB	CTZ	KTZ	FLZ	ITZ	VRZ			AMB	TRB	CTZ	KTZ	FLZ	ITZ	VRZ
CTZ	R1	>	2	0.125	0.03	0.25	0.25	8		KTZ	R1	No growth							FLZ	R1	2	0.25	0.015	0.03	0.5	0.5	0.5
Week 3	R2	1	1	0.125	0.008	0.125	0.25	4		Week 3	R2								Week 3	R2	2	0.25	0.03	0.03	0.25	0.5	0.5
	R3	1	2	0.125	0.015	0.125	0.25	4			R3									R3	2	0.25	0.03	0.03	0.25	0.5	0.5
		AMB	TRB	CTZ	KTZ	FLZ	ITZ	VRZ				AMB	TRB	CTZ	KTZ	FLZ	ITZ	VRZ			AMB	TRB	CTZ	KTZ	FLZ	ITZ	VRZ
CTZ	R1	1	0.25	0.03	0.015	0.25	1	0.5		KTZ	R1	No growth							FLZ	R1	2	0.06	0.03	0.008	0.25	1	0.5
Week 4	R2	1	0.06	0.03	<	0.125	1	0.5		Week 4	R2								Week 4	R2	4	0.25	0.06	0.015	0.25	0.5	0.5
	R3	1	0.125	0.03	0.008	0.125	1	1			R3									R3	2	0.06	0.03	0.008	0.125	0.5	1
