# Supplementary material for: Azole-Driven Cross-Resistance and Transporter Gene Expression in Malassezia Yeasts
Source: Microorganisms. 2026 Jun 12;14(6):1315. doi: 10.3390/microorganisms14061315 (PMC13303717; doi:10.3390/microorganisms14061315)
Supplement: Supplementary file 1 [file microorganisms-14-01315-s001.zip › Supplementary Table S2_Pvalues.xlsx]

## Sheet: Clotrimazole
Tukey's multiple comparisons test	Predicted (LS) Mean diff.	95.00% CI of diff.	Below threshold?	Summary	Adjusted P Value
Clotrimazole
1 vs. 2	-1	-46.28 to 44.28	No	ns	>0.9999
1 vs. 3	-8	-50.35 to 34.35	No	ns	0.994
1 vs. 4	-11	-53.35 to 31.35	No	ns	0.9747
1 vs. 5	-8.333	-53.61 to 36.94	No	ns	0.9947
1 vs. 6	-3	-48.28 to 42.28	No	ns	>0.9999
2 vs. 3	-7	-49.35 to 35.35	No	ns	0.9968
2 vs. 4	-10	-52.35 to 32.35	No	ns	0.9834
2 vs. 5	-7.333	-52.61 to 37.94	No	ns	0.9971
2 vs. 6	-2	-47.28 to 43.28	No	ns	>0.9999
3 vs. 4	-3	-42.21 to 36.21	No	ns	>0.9999
3 vs. 5	-0.3333	-42.68 to 42.02	No	ns	>0.9999
3 vs. 6	5	-37.35 to 47.35	No	ns	0.9994
4 vs. 5	2.667	-39.68 to 45.02	No	ns	>0.9999
4 vs. 6	8	-34.35 to 50.35	No	ns	0.994
5 vs. 6	5.333	-39.94 to 50.61	No	ns	0.9994
Ketoconazole
1 vs. 2	-3.375	-45.73 to 38.98	No	ns	>0.9999
1 vs. 3	-5.208	-47.56 to 37.14	No	ns	0.9992
1 vs. 4	-5.729	-48.08 to 36.62	No	ns	0.9988
1 vs. 5	-5.556	-50.83 to 39.72	No	ns	0.9992
1 vs. 6	-9.028	-54.30 to 36.25	No	ns	0.9923
2 vs. 3	-1.833	-41.04 to 37.38	No	ns	>0.9999
2 vs. 4	-2.354	-41.56 to 36.86	No	ns	>0.9999
2 vs. 5	-2.181	-44.53 to 40.17	No	ns	>0.9999
2 vs. 6	-5.653	-48.00 to 36.70	No	ns	0.9989
3 vs. 4	-0.5208	-39.73 to 38.69	No	ns	>0.9999
3 vs. 5	-0.3472	-42.70 to 42.00	No	ns	>0.9999
3 vs. 6	-3.819	-46.17 to 38.53	No	ns	0.9998
4 vs. 5	0.1736	-42.18 to 42.52	No	ns	>0.9999
4 vs. 6	-3.299	-45.65 to 39.05	No	ns	>0.9999
5 vs. 6	-3.472	-48.75 to 41.80	No	ns	>0.9999
Fluconazole
1 vs. 2	-5.25	-47.60 to 37.10	No	ns	0.9992
1 vs. 3	-2.5	-44.85 to 39.85	No	ns	>0.9999
1 vs. 4	-5	-47.35 to 37.35	No	ns	0.9994
1 vs. 5	-5.333	-50.61 to 39.94	No	ns	0.9994
1 vs. 6	-2.333	-47.61 to 42.94	No	ns	>0.9999
2 vs. 3	2.75	-36.46 to 41.96	No	ns	>0.9999
2 vs. 4	0.25	-38.96 to 39.46	No	ns	>0.9999
2 vs. 5	-0.08333	-42.43 to 42.27	No	ns	>0.9999
2 vs. 6	2.917	-39.43 to 45.27	No	ns	>0.9999
3 vs. 4	-2.5	-41.71 to 36.71	No	ns	>0.9999
3 vs. 5	-2.833	-45.18 to 39.52	No	ns	>0.9999
3 vs. 6	0.1667	-42.18 to 42.52	No	ns	>0.9999
4 vs. 5	-0.3333	-42.68 to 42.02	No	ns	>0.9999
4 vs. 6	2.667	-39.68 to 45.02	No	ns	>0.9999
5 vs. 6	3	-42.28 to 48.28	No	ns	>0.9999
Amphotericin B
1 vs. 2	-1.833	-44.18 to 40.52	No	ns	>0.9999
1 vs. 3	-1.083	-43.43 to 41.27	No	ns	>0.9999
1 vs. 4	-0.8333	-43.18 to 41.52	No	ns	>0.9999
1 vs. 5	0.6667	-44.61 to 45.94	No	ns	>0.9999
1 vs. 6	0.6667	-44.61 to 45.94	No	ns	>0.9999
2 vs. 3	0.75	-38.46 to 39.96	No	ns	>0.9999
2 vs. 4	1	-38.21 to 40.21	No	ns	>0.9999
2 vs. 5	2.5	-39.85 to 44.85	No	ns	>0.9999
2 vs. 6	2.5	-39.85 to 44.85	No	ns	>0.9999
3 vs. 4	0.25	-38.96 to 39.46	No	ns	>0.9999
3 vs. 5	1.75	-40.60 to 44.10	No	ns	>0.9999
3 vs. 6	1.75	-40.60 to 44.10	No	ns	>0.9999
4 vs. 5	1.5	-40.85 to 43.85	No	ns	>0.9999
4 vs. 6	1.5	-40.85 to 43.85	No	ns	>0.9999
5 vs. 6	-3.553e-15	-45.28 to 45.28	No	ns	>0.9999
Terbinafine
1 vs. 2	-7.125	-49.48 to 35.23	No	ns	0.9965
1 vs. 3	-15	-57.35 to 27.35	No	ns	0.9084
1 vs. 4	-33	-75.35 to 9.351	No	ns	0.2202
1 vs. 5	-50.67	-95.94 to -5.391	Yes	*	0.0188
1 vs. 6	-40.17	-85.44 to 5.109	No	ns	0.113
2 vs. 3	-7.875	-47.08 to 31.33	No	ns	0.9921
2 vs. 4	-25.88	-65.08 to 13.33	No	ns	0.4003
2 vs. 5	-43.54	-85.89 to -1.190	Yes	*	0.0401
2 vs. 6	-33.04	-75.39 to 9.310	No	ns	0.2189
3 vs. 4	-18	-57.21 to 21.21	No	ns	0.7679
3 vs. 5	-35.67	-78.02 to 6.685	No	ns	0.1513
3 vs. 6	-25.17	-67.52 to 17.18	No	ns	0.5206
4 vs. 5	-17.67	-60.02 to 24.68	No	ns	0.832
4 vs. 6	-7.167	-49.52 to 35.18	No	ns	0.9964
5 vs. 6	10.5	-34.78 to 55.78	No	ns	0.9847
Miconazole
1 vs. 2	-5.833	-48.18 to 36.52	No	ns	0.9987
1 vs. 3	-11.33	-53.68 to 31.02	No	ns	0.9712
1 vs. 4	-22.83	-65.18 to 19.52	No	ns	0.6252
1 vs. 5	-13.67	-58.94 to 31.61	No	ns	0.9519
1 vs. 6	-1	-46.28 to 44.28	No	ns	>0.9999
2 vs. 3	-5.5	-44.71 to 33.71	No	ns	0.9985
2 vs. 4	-17	-56.21 to 22.21	No	ns	0.8081
2 vs. 5	-7.833	-50.18 to 34.52	No	ns	0.9946
2 vs. 6	4.833	-37.52 to 47.18	No	ns	0.9995
3 vs. 4	-11.5	-50.71 to 27.71	No	ns	0.9574
3 vs. 5	-2.333	-44.68 to 40.02	No	ns	>0.9999
3 vs. 6	10.33	-32.02 to 52.68	No	ns	0.9808
4 vs. 5	9.167	-33.18 to 51.52	No	ns	0.9888
4 vs. 6	21.83	-20.52 to 64.18	No	ns	0.6692
5 vs. 6	12.67	-32.61 to 57.94	No	ns	0.9651
Voriconazole
1 vs. 2	-6.333	-48.68 to 36.02	No	ns	0.998
1 vs. 3	-3.208	-45.56 to 39.14	No	ns	>0.9999
1 vs. 4	-2.667	-45.02 to 39.68	No	ns	>0.9999
1 vs. 5	-2.833	-48.11 to 42.44	No	ns	>0.9999
1 vs. 6	-1.611	-46.89 to 43.66	No	ns	>0.9999
2 vs. 3	3.125	-36.08 to 42.33	No	ns	>0.9999
2 vs. 4	3.667	-35.54 to 42.88	No	ns	0.9998
2 vs. 5	3.5	-38.85 to 45.85	No	ns	0.9999
2 vs. 6	4.722	-37.63 to 47.07	No	ns	0.9995
3 vs. 4	0.5417	-38.67 to 39.75	No	ns	>0.9999
3 vs. 5	0.375	-41.98 to 42.73	No	ns	>0.9999
3 vs. 6	1.597	-40.75 to 43.95	No	ns	>0.9999
4 vs. 5	-0.1667	-42.52 to 42.18	No	ns	>0.9999
4 vs. 6	1.056	-41.30 to 43.41	No	ns	>0.9999
5 vs. 6	1.222	-44.05 to 46.50	No	ns	>0.9999
Itraconazole
1 vs. 2	-3	-45.35 to 39.35	No	ns	>0.9999
1 vs. 3	-6.917	-49.27 to 35.43	No	ns	0.997
1 vs. 4	-15.25	-57.60 to 27.10	No	ns	0.9023
1 vs. 5	-6.611	-51.89 to 38.66	No	ns	0.9982
1 vs. 6	-6.611	-51.89 to 38.66	No	ns	0.9982
2 vs. 3	-3.917	-43.13 to 35.29	No	ns	0.9997
2 vs. 4	-12.25	-51.46 to 26.96	No	ns	0.9445
2 vs. 5	-3.611	-45.96 to 38.74	No	ns	0.9999
2 vs. 6	-3.611	-45.96 to 38.74	No	ns	0.9999
3 vs. 4	-8.333	-47.54 to 30.88	No	ns	0.9897
3 vs. 5	0.3056	-42.05 to 42.66	No	ns	>0.9999
3 vs. 6	0.3056	-42.05 to 42.66	No	ns	>0.9999
4 vs. 5	8.639	-33.71 to 50.99	No	ns	0.9915
4 vs. 6	8.639	-33.71 to 50.99	No	ns	0.9915
5 vs. 6	-2.132e-14	-45.28 to 45.28	No	ns	>0.9999

## Sheet: Ketoconazole
Tukey's multiple comparisons test	Mean diff.	95.00% CI of diff.	Below threshold?	Summary	Adjusted P Value
Clotrimazole
1 vs. 2	0	-51.54 to 51.54	No	ns	>0.9999
1 vs. 3	-13.33	-64.87 to 38.21	No	ns	0.9746
1 vs. 4	-26.67	-78.21 to 24.87	No	ns	0.6622
1 vs. 5	-88	-139.5 to -36.46	Yes	****	<0.0001
1 vs. 6	-162.7	-214.2 to -111.1	Yes	****	<0.0001
2 vs. 3	-13.33	-64.87 to 38.21	No	ns	0.9746
2 vs. 4	-26.67	-78.21 to 24.87	No	ns	0.6622
2 vs. 5	-88	-139.5 to -36.46	Yes	****	<0.0001
2 vs. 6	-162.7	-214.2 to -111.1	Yes	****	<0.0001
3 vs. 4	-13.33	-64.87 to 38.21	No	ns	0.9746
3 vs. 5	-74.67	-126.2 to -23.13	Yes	***	0.0008
3 vs. 6	-149.3	-200.9 to -97.79	Yes	****	<0.0001
4 vs. 5	-61.33	-112.9 to -9.792	Yes	*	0.0102
4 vs. 6	-136	-187.5 to -84.46	Yes	****	<0.0001
5 vs. 6	-74.67	-126.2 to -23.13	Yes	***	0.0008
Ketoconazole
1 vs. 2	-1.667	-53.21 to 49.87	No	ns	>0.9999
1 vs. 3	-1.333	-52.87 to 50.21	No	ns	>0.9999
1 vs. 4	-2.667	-54.21 to 48.87	No	ns	>0.9999
1 vs. 5	-5.333	-56.87 to 46.21	No	ns	0.9997
1 vs. 6	-4	-55.54 to 47.54	No	ns	>0.9999
2 vs. 3	0.3333	-51.21 to 51.87	No	ns	>0.9999
2 vs. 4	-1	-52.54 to 50.54	No	ns	>0.9999
2 vs. 5	-3.667	-55.21 to 47.87	No	ns	>0.9999
2 vs. 6	-2.333	-53.87 to 49.21	No	ns	>0.9999
3 vs. 4	-1.333	-52.87 to 50.21	No	ns	>0.9999
3 vs. 5	-4	-55.54 to 47.54	No	ns	>0.9999
3 vs. 6	-2.667	-54.21 to 48.87	No	ns	>0.9999
4 vs. 5	-2.667	-54.21 to 48.87	No	ns	>0.9999
4 vs. 6	-1.333	-52.87 to 50.21	No	ns	>0.9999
5 vs. 6	1.333	-50.21 to 52.87	No	ns	>0.9999
Fluconazole
1 vs. 2	-0.3333	-51.87 to 51.21	No	ns	>0.9999
1 vs. 3	0	-51.54 to 51.54	No	ns	>0.9999
1 vs. 4	-1	-52.54 to 50.54	No	ns	>0.9999
1 vs. 5	-0.3333	-51.87 to 51.21	No	ns	>0.9999
1 vs. 6	-1	-52.54 to 50.54	No	ns	>0.9999
2 vs. 3	0.3333	-51.21 to 51.87	No	ns	>0.9999
2 vs. 4	-0.6667	-52.21 to 50.87	No	ns	>0.9999
2 vs. 5	0	-51.54 to 51.54	No	ns	>0.9999
2 vs. 6	-0.6667	-52.21 to 50.87	No	ns	>0.9999
3 vs. 4	-1	-52.54 to 50.54	No	ns	>0.9999
3 vs. 5	-0.3333	-51.87 to 51.21	No	ns	>0.9999
3 vs. 6	-1	-52.54 to 50.54	No	ns	>0.9999
4 vs. 5	0.6667	-50.87 to 52.21	No	ns	>0.9999
4 vs. 6	0	-51.54 to 51.54	No	ns	>0.9999
5 vs. 6	-0.6667	-52.21 to 50.87	No	ns	>0.9999
Amphotericin B
1 vs. 2	0.6667	-50.87 to 52.21	No	ns	>0.9999
1 vs. 3	-1.333	-52.87 to 50.21	No	ns	>0.9999
1 vs. 4	-10.67	-62.21 to 40.87	No	ns	0.9907
1 vs. 5	-18.67	-70.21 to 32.87	No	ns	0.8984
1 vs. 6	-24	-75.54 to 27.54	No	ns	0.7539
2 vs. 3	-2	-53.54 to 49.54	No	ns	>0.9999
2 vs. 4	-11.33	-62.87 to 40.21	No	ns	0.9877
2 vs. 5	-19.33	-70.87 to 32.21	No	ns	0.8839
2 vs. 6	-24.67	-76.21 to 26.87	No	ns	0.7319
3 vs. 4	-9.333	-60.87 to 42.21	No	ns	0.995
3 vs. 5	-17.33	-68.87 to 34.21	No	ns	0.9239
3 vs. 6	-22.67	-74.21 to 28.87	No	ns	0.7958
4 vs. 5	-8	-59.54 to 43.54	No	ns	0.9976
4 vs. 6	-13.33	-64.87 to 38.21	No	ns	0.9746
5 vs. 6	-5.333	-56.87 to 46.21	No	ns	0.9997
Terbinafine
1 vs. 2	1.333	-50.21 to 52.87	No	ns	>0.9999
1 vs. 3	-32	-83.54 to 19.54	No	ns	0.4671
1 vs. 4	-69.33	-120.9 to -17.79	Yes	**	0.0023
1 vs. 5	-122.7	-174.2 to -71.13	Yes	****	<0.0001
1 vs. 6	-80	-131.5 to -28.46	Yes	***	0.0003
2 vs. 3	-33.33	-84.87 to 18.21	No	ns	0.4202
2 vs. 4	-70.67	-122.2 to -19.13	Yes	**	0.0018
2 vs. 5	-124	-175.5 to -72.46	Yes	****	<0.0001
2 vs. 6	-81.33	-132.9 to -29.79	Yes	***	0.0002
3 vs. 4	-37.33	-88.87 to 14.21	No	ns	0.2928
3 vs. 5	-90.67	-142.2 to -39.13	Yes	****	<0.0001
3 vs. 6	-48	-99.54 to 3.541	No	ns	0.0829
4 vs. 5	-53.33	-104.9 to -1.792	Yes	*	0.0381
4 vs. 6	-10.67	-62.21 to 40.87	No	ns	0.9907
5 vs. 6	42.67	-8.875 to 94.21	No	ns	0.1641
Miconazole
1 vs. 2	0	-51.54 to 51.54	No	ns	>0.9999
1 vs. 3	-42.67	-94.21 to 8.875	No	ns	0.1641
1 vs. 4	-96	-147.5 to -44.46	Yes	****	<0.0001
1 vs. 5	-96	-147.5 to -44.46	Yes	****	<0.0001
1 vs. 6	-160	-211.5 to -108.5	Yes	****	<0.0001
2 vs. 3	-42.67	-94.21 to 8.875	No	ns	0.1641
2 vs. 4	-96	-147.5 to -44.46	Yes	****	<0.0001
2 vs. 5	-96	-147.5 to -44.46	Yes	****	<0.0001
2 vs. 6	-160	-211.5 to -108.5	Yes	****	<0.0001
3 vs. 4	-53.33	-104.9 to -1.792	Yes	*	0.0381
3 vs. 5	-53.33	-104.9 to -1.792	Yes	*	0.0381
3 vs. 6	-117.3	-168.9 to -65.79	Yes	****	<0.0001
4 vs. 5	0	-51.54 to 51.54	No	ns	>0.9999
4 vs. 6	-64	-115.5 to -12.46	Yes	**	0.0063
5 vs. 6	-64	-115.5 to -12.46	Yes	**	0.0063
Voriconazole
1 vs. 2	0	-51.54 to 51.54	No	ns	>0.9999
1 vs. 3	-1.056	-52.60 to 50.49	No	ns	>0.9999
1 vs. 4	-1.778	-53.32 to 49.76	No	ns	>0.9999
1 vs. 5	-3.889	-55.43 to 47.65	No	ns	>0.9999
1 vs. 6	-1.056	-52.60 to 50.49	No	ns	>0.9999
2 vs. 3	-1.056	-52.60 to 50.49	No	ns	>0.9999
2 vs. 4	-1.778	-53.32 to 49.76	No	ns	>0.9999
2 vs. 5	-3.889	-55.43 to 47.65	No	ns	>0.9999
2 vs. 6	-1.056	-52.60 to 50.49	No	ns	>0.9999
3 vs. 4	-0.7222	-52.26 to 50.82	No	ns	>0.9999
3 vs. 5	-2.833	-54.37 to 48.71	No	ns	>0.9999
3 vs. 6	0	-51.54 to 51.54	No	ns	>0.9999
4 vs. 5	-2.111	-53.65 to 49.43	No	ns	>0.9999
4 vs. 6	0.7222	-50.82 to 52.26	No	ns	>0.9999
5 vs. 6	2.833	-48.71 to 54.37	No	ns	>0.9999
Itraconazole
1 vs. 2	-2.167	-53.71 to 49.37	No	ns	>0.9999
1 vs. 3	-4.944	-56.49 to 46.60	No	ns	0.9998
1 vs. 4	-14.67	-66.21 to 36.87	No	ns	0.9617
1 vs. 5	-11.89	-63.43 to 39.65	No	ns	0.9847
1 vs. 6	-11.89	-63.43 to 39.65	No	ns	0.9847
2 vs. 3	-2.778	-54.32 to 48.76	No	ns	>0.9999
2 vs. 4	-12.5	-64.04 to 39.04	No	ns	0.9809
2 vs. 5	-9.722	-61.26 to 41.82	No	ns	0.9939
2 vs. 6	-9.722	-61.26 to 41.82	No	ns	0.9939
3 vs. 4	-9.722	-61.26 to 41.82	No	ns	0.9939
3 vs. 5	-6.944	-58.49 to 44.60	No	ns	0.9988
3 vs. 6	-6.944	-58.49 to 44.60	No	ns	0.9988
4 vs. 5	2.778	-48.76 to 54.32	No	ns	>0.9999
4 vs. 6	2.778	-48.76 to 54.32	No	ns	>0.9999
5 vs. 6	0	-51.54 to 51.54	No	ns	>0.9999

## Sheet: Fluconazole
Tukey's multiple comparisons test	Predicted (LS) Mean diff.	95.00% CI of diff.	Below threshold?	Summary	Adjusted P Value
Clotrimazole
1 vs. 2	-0.5	-20.08 to 19.08	No	ns	>0.9999
1 vs. 3	-5.5	-25.08 to 14.08	No	ns	0.9645
1 vs. 4	-8	-27.58 to 11.58	No	ns	0.8438
1 vs. 5	-0.1667	-21.09 to 20.76	No	ns	>0.9999
1 vs. 6	1.5	-19.43 to 22.43	No	ns	>0.9999
2 vs. 3	-5	-23.12 to 13.12	No	ns	0.9671
2 vs. 4	-7.5	-25.62 to 10.62	No	ns	0.8367
2 vs. 5	0.3333	-19.24 to 19.91	No	ns	>0.9999
2 vs. 6	2	-17.58 to 21.58	No	ns	0.9997
3 vs. 4	-2.5	-20.62 to 15.62	No	ns	0.9987
3 vs. 5	5.333	-14.24 to 24.91	No	ns	0.9689
3 vs. 6	7	-12.58 to 26.58	No	ns	0.9049
4 vs. 5	7.833	-11.74 to 27.41	No	ns	0.8551
4 vs. 6	9.5	-10.08 to 29.08	No	ns	0.7235
5 vs. 6	1.667	-19.26 to 22.59	No	ns	>0.9999
Ketoconazole
1 vs. 2	0.3542	-19.22 to 19.93	No	ns	>0.9999
1 vs. 3	-2	-21.58 to 17.58	No	ns	0.9997
1 vs. 4	-3.313	-22.89 to 16.26	No	ns	0.9964
1 vs. 5	-1.028	-21.95 to 19.90	No	ns	>0.9999
1 vs. 6	-0.5833	-21.51 to 20.34	No	ns	>0.9999
2 vs. 3	-2.354	-20.48 to 15.77	No	ns	0.999
2 vs. 4	-3.667	-21.79 to 14.46	No	ns	0.9918
2 vs. 5	-1.382	-20.96 to 18.19	No	ns	>0.9999
2 vs. 6	-0.9375	-20.51 to 18.64	No	ns	>0.9999
3 vs. 4	-1.313	-19.44 to 16.81	No	ns	>0.9999
3 vs. 5	0.9722	-18.60 to 20.55	No	ns	>0.9999
3 vs. 6	1.417	-18.16 to 20.99	No	ns	>0.9999
4 vs. 5	2.285	-17.29 to 21.86	No	ns	0.9994
4 vs. 6	2.729	-16.85 to 22.30	No	ns	0.9986
5 vs. 6	0.4444	-20.48 to 21.37	No	ns	>0.9999
Fluconazole
1 vs. 2	-1	-20.58 to 18.58	No	ns	>0.9999
1 vs. 3	-1	-20.58 to 18.58	No	ns	>0.9999
1 vs. 4	-0.5	-20.08 to 19.08	No	ns	>0.9999
1 vs. 5	0.5	-20.43 to 21.43	No	ns	>0.9999
1 vs. 6	1.25	-19.68 to 22.18	No	ns	>0.9999
2 vs. 3	-1.776e-15	-18.12 to 18.12	No	ns	>0.9999
2 vs. 4	0.5	-17.62 to 18.62	No	ns	>0.9999
2 vs. 5	1.5	-18.08 to 21.08	No	ns	>0.9999
2 vs. 6	2.25	-17.33 to 21.83	No	ns	0.9994
3 vs. 4	0.5	-17.62 to 18.62	No	ns	>0.9999
3 vs. 5	1.5	-18.08 to 21.08	No	ns	>0.9999
3 vs. 6	2.25	-17.33 to 21.83	No	ns	0.9994
4 vs. 5	1	-18.58 to 20.58	No	ns	>0.9999
4 vs. 6	1.75	-17.83 to 21.33	No	ns	0.9998
5 vs. 6	0.75	-20.18 to 21.68	No	ns	>0.9999
Amphotericin B
1 vs. 2	1.167	-18.41 to 20.74	No	ns	>0.9999
1 vs. 3	2.667	-16.91 to 22.24	No	ns	0.9987
1 vs. 4	2.667	-16.91 to 22.24	No	ns	0.9987
1 vs. 5	0.6667	-20.26 to 21.59	No	ns	>0.9999
1 vs. 6	0.3333	-20.59 to 21.26	No	ns	>0.9999
2 vs. 3	1.5	-16.62 to 19.62	No	ns	0.9999
2 vs. 4	1.5	-16.62 to 19.62	No	ns	0.9999
2 vs. 5	-0.5	-20.08 to 19.08	No	ns	>0.9999
2 vs. 6	-0.8333	-20.41 to 18.74	No	ns	>0.9999
3 vs. 4	0	-18.12 to 18.12	No	ns	>0.9999
3 vs. 5	-2	-21.58 to 17.58	No	ns	0.9997
3 vs. 6	-2.333	-21.91 to 17.24	No	ns	0.9993
4 vs. 5	-2	-21.58 to 17.58	No	ns	0.9997
4 vs. 6	-2.333	-21.91 to 17.24	No	ns	0.9993
5 vs. 6	-0.3333	-21.26 to 20.59	No	ns	>0.9999
Terbinafine
1 vs. 2	-0.4167	-19.99 to 19.16	No	ns	>0.9999
1 vs. 3	-0.4167	-19.99 to 19.16	No	ns	>0.9999
1 vs. 4	0.3333	-20.59 to 21.26	No	ns	>0.9999
1 vs. 5	0.3333	-20.59 to 21.26	No	ns	>0.9999
1 vs. 6	-20.67	-41.59 to 0.2602	No	ns	0.055
2 vs. 3	0	-18.12 to 18.12	No	ns	>0.9999
2 vs. 4	0.75	-18.83 to 20.33	No	ns	>0.9999
2 vs. 5	0.75	-18.83 to 20.33	No	ns	>0.9999
2 vs. 6	-20.25	-39.83 to -0.6747	Yes	*	0.0381
3 vs. 4	0.75	-18.83 to 20.33	No	ns	>0.9999
3 vs. 5	0.75	-18.83 to 20.33	No	ns	>0.9999
3 vs. 6	-20.25	-39.83 to -0.6747	Yes	*	0.0381
4 vs. 5	-2.176e-14	-20.93 to 20.93	No	ns	>0.9999
4 vs. 6	-21	-41.93 to -0.07309	Yes	*	0.0487
5 vs. 6	-21	-41.93 to -0.07309	Yes	*	0.0487
Miconazole
1 vs. 2	0.4167	-19.16 to 19.99	No	ns	>0.9999
1 vs. 3	-3.833	-23.41 to 15.74	No	ns	0.9929
1 vs. 4	-14.83	-34.41 to 4.742	No	ns	0.2479
1 vs. 5	-3.167	-24.09 to 17.76	No	ns	0.9979
1 vs. 6	-3.833	-24.76 to 17.09	No	ns	0.9948
2 vs. 3	-4.25	-22.37 to 13.87	No	ns	0.9839
2 vs. 4	-15.25	-33.37 to 2.873	No	ns	0.1519
2 vs. 5	-3.583	-23.16 to 15.99	No	ns	0.9948
2 vs. 6	-4.25	-23.83 to 15.33	No	ns	0.9887
3 vs. 4	-11	-29.12 to 7.123	No	ns	0.4966
3 vs. 5	0.6667	-18.91 to 20.24	No	ns	>0.9999
3 vs. 6	0	-19.58 to 19.58	No	ns	>0.9999
4 vs. 5	11.67	-7.909 to 31.24	No	ns	0.5173
4 vs. 6	11	-8.575 to 30.58	No	ns	0.582
5 vs. 6	-0.6667	-21.59 to 20.26	No	ns	>0.9999
Voriconazole
1 vs. 2	3.806	-15.77 to 23.38	No	ns	0.9932
1 vs. 3	4.889	-14.69 to 24.46	No	ns	0.9787
1 vs. 4	4.347	-15.23 to 23.92	No	ns	0.9874
1 vs. 5	3.444	-17.48 to 24.37	No	ns	0.9969
1 vs. 6	3.889	-17.04 to 24.82	No	ns	0.9945
2 vs. 3	1.083	-17.04 to 19.21	No	ns	>0.9999
2 vs. 4	0.5417	-17.58 to 18.66	No	ns	>0.9999
2 vs. 5	-0.3611	-19.94 to 19.21	No	ns	>0.9999
2 vs. 6	0.08333	-19.49 to 19.66	No	ns	>0.9999
3 vs. 4	-0.5417	-18.66 to 17.58	No	ns	>0.9999
3 vs. 5	-1.444	-21.02 to 18.13	No	ns	>0.9999
3 vs. 6	-1	-20.58 to 18.58	No	ns	>0.9999
4 vs. 5	-0.9028	-20.48 to 18.67	No	ns	>0.9999
4 vs. 6	-0.4583	-20.03 to 19.12	No	ns	>0.9999
5 vs. 6	0.4444	-20.48 to 21.37	No	ns	>0.9999
Itraconazole
1 vs. 2	-0.3056	-19.88 to 19.27	No	ns	>0.9999
1 vs. 3	-2.264	-21.84 to 17.31	No	ns	0.9994
1 vs. 4	-10.56	-30.13 to 9.020	No	ns	0.625
1 vs. 5	3.667	-17.26 to 24.59	No	ns	0.9958
1 vs. 6	3.667	-17.26 to 24.59	No	ns	0.9958
2 vs. 3	-1.958	-20.08 to 16.16	No	ns	0.9996
2 vs. 4	-10.25	-28.37 to 7.873	No	ns	0.5751
2 vs. 5	3.972	-15.60 to 23.55	No	ns	0.9917
2 vs. 6	3.972	-15.60 to 23.55	No	ns	0.9917
3 vs. 4	-8.292	-26.41 to 9.832	No	ns	0.7705
3 vs. 5	5.931	-13.64 to 25.51	No	ns	0.9512
3 vs. 6	5.931	-13.64 to 25.51	No	ns	0.9512
4 vs. 5	14.22	-5.353 to 33.80	No	ns	0.2921
4 vs. 6	14.22	-5.353 to 33.80	No	ns	0.2921
5 vs. 6	-1.243e-14	-20.93 to 20.93	No	ns	>0.9999
